# Supplementary material for: Pesticide, allergen, PCB, and lead measurements in childcare centers located on tribal lands in the Pacific Northwest, United States
Source: J Expo Sci Environ Epidemiol. 2023 Sep 11;34(2):217–28. doi: 10.1038/s41370-023-00602-5 (PMC11142913; doi:10.1038/s41370-023-00602-5)
Supplement: Supplementary file 3 — Supplementary Information [file 41370_2023_602_MOESM3_ESM.xlsx]

## Sheet: List of SI Tables
Table S1. Pesticide and PCB Aroclor analytical information.
Table S2. Pesticides detected in either surface wipe or soil samples in at least one participating childcare center.
Table S3. Blank concentrations (mean + standard deviation), percent of blank samples exceeding the reporting limit for the surface wipe samples (%), and reporting limits (RL).
Table S4. Blank concentrations (mean + standard deviation), percent of blank samples exceeding the reporting limit for the soil samples (%), and reporting limits (RLs).
Table S5. Spike recovery data for the laboratory matrix wipe and soil samples.
Table S6. Spiking level (ng/sample) and percent recovery (%) for the surrogate recovery standards (SRS).
Table S7. MARIA analysis quality control sample results.
Table S8. Quality control duplicate sample results for the allergen analysis methods. Der p 1, Der f 1, and Mus m 1 via MARIA analysis method and Bla g 1 via ELISA analysis method.
Table S9. Comparison of Der p 1 and Der f 1 concentrations measured in dust samples collected from childcare centers around the world.
Table S10. Comparison of Bla g 1 concentrations from dust samples collected in childcare centers around the world.
Table S11. Comparison of Mus m 1 concentrations measured in dust samples collected in childcare centers around the world.

## Sheet: Table S1
Table S1. Pesticide and PCB Aroclor analytical information.
Standard Source	CAS # (w/o dashes)	Chemical Analyte	Quantitation Transition (m/z)	Collision Energy (V)	Confirmation Transition (m/z)	Collision Energy (V)	Retention Time (min)	Internal Standard	Wipe Reporting Limit (ng)	Soil Reporting Limit (µg/kg)
Pyrethroids
Absolute	584792	Allethrin	123.0 -> 81.0	10	91.0 -> 65.0	15	11.492	3	20	4
Absolute	82657043	Bifenthrin	180.9 -> 165.9	10	180.9 -> 164.9	25	13.23	4	2	0.4
Absolute	68359375	Cyfluthrin	163.0 -> 127.0	5	163.0 -> 91.0	10	14.462	5	2	1
Absolute	91465086	lambda-Cyhalothrin	208.0 -> 181.0	5	197.0 -> 141.0	10	13.717	4	2	1
Absolute	52315078	Cypermethrin	162.9 -> 127.0	5	162.9 -> 90.9	15	14.591	5	5	1
Absolute	52918635	Deltamethrin	181.0 -> 152.1	25	252.9 -> 93.0	15	15.493	5	2	0.4
Absolute	66230044	Esfenvalerate	167.0 -> 125.1	10	181.0 -> 152.1	25	15.076	5	5	0.4
Absolute	61949766	cis-Permethrin	183.1 -> 168.1	10	183.1 -> 165.1	10	14.161	4	10	0.4
Absolute	61949777	trans-Permethrin	183.1 -> 168.1	10	182.9 -> 155.1	10	14.224	4	5	0.4
Absolute	8003347	Pyrethrin I (reported as Pyrethrum)	122.0 -> 81.0	10	NA		12.191	4	200	40
		Pyrethrin II (reported as Pyrethrum)	122.0 -> 81.0	10	NA		12.629	4	200	40
Absolute	10453868	Resmethrin	123.0 -> 81.1	5	171.0 -> 143.1	5	13.006	4	20	1
Absolute	26002802	Sumithrin	122.9 -> 81.1	5	183.0 -> 155.1	5	13.523	4	20	2
Absolute	7696120	Tetramethrin	164.0 -> 77.1	25	164.0 -> 107.1	10	13.263	4	2	0.4
Organophosphates
Absolute	30560191	Acephate	136.0 -> 94.0	1	142.0 -> 96.0	5	7.886	1	5	4
Absolute	86500	Azinphos methyl	132.0 -> 77.1	15	160.0 -> 132.1	0	13.682	4	2	1
Absolute	2921882	Chlorpyrifos	196.9 -> 169.0	15	198.9 -> 171.0	15	11.049	3	2	0.4
Absolute	5598152	Chlorpyrifos oxon	196.9 -> 169.0	15	198.9 -> 171.0	15	10.971	3	2	0.4
Absolute	333415	Diazinon	137.1 -> 84.0	10	137.1 -> 54.0	20	10.034	2	2	0.4
Absolute	962583	Diazinon oxon	137.1 -> 84.0	10	137.1 -> 54.0	20	9.877	2	2	0.4
Absolute	62737	Dichlorvos	109.0 -> 79.0	5	184.9 -> 93.0	10	6.58	1	2	0.4
Absolute	60515	Dimethoate	86.9 -> 46.0	10	92.9 -> 63.0	5	9.741	2	2	0.4
Absolute	298044	Disulfoton	88.0 -> 60.0	5	153.0 -> 96.9	10	10.192	3	2	0.4
Absolute	563122	Ethion	152.9 -> 96.9	10	124.9 -> 96.9	0	12.45	4	2	0.4
Absolute	121755	Malathion	126.9 -> 99.0	5	172.9 -> 99.0	15	10.949	3	2	0.4
Absolute	1634782	Malathion oxon	126.9 -> 99.0	5	126.9 -> 55.0	5	10.555	3	2	0.4
Absolute	10265926	Methamidophos	141.0 -> 95.0	5	95.0 -> 79.0	10	6.456	1	2	4
Absolute	950378	Methidathion	144.9 -> 85.0	5	144.9 -> 58.1	15	11.71	3	2	0.4
Sigma Aldrich	298011	cis-Mevinphos	127.0 -> 109.0	10	127.0 -> 95.0	15	7.841	1	2	0.4
Sigma Aldrich	338454	trans-Mevinphos	127.0 -> 109.0	10	127.0 -> 95.0	15	7.824	1	2	0.4
Absolute	300765	Naled	144.9 -> 108.9	15	108.9 -> 79.0	5	9.332	2	2	0.4
Absolute	56382	Parathion	138.9 -> 109.0	5	290.9 -> 109.0	10	11.126	3	2	0.4
Absolute	298000	Parathion methyl	125.0 -> 47.0	10	125.0 -> 79.0	5	10.642	3	2	1
Absolute	732116	Phosmet	160.0 -> 77.1	20	160.0 -> 133.1	10	13.295	4	2	0.4
Other Products
Absolute	1912249	Atrazine	214.9 -> 58.0	10	214.9 -> 199.9	5	9.84	2	2	0.4
Absolute	133062	Captan	149.0 -> 79.1	10	151.0 -> 80.0	5	11.613	3	5	4
Absolute	63252	Carbaryl	143.9 -> 114.9	20	143.9 -> 115.9	10	10.715	3	2	0.4
Absolute	1897456	Chlorothalonil	263.8 -> 167.8	25	263.8 -> 228.8	20	10.173	2	2	0.4
Absolute	298033	Demeton-O	88.0 -> 60.0	5	126.0 -> 65.0	10	9.04	2	2	0.4
Absolute	126750	Demeton-S	88.0 -> 60.0	5	126.0 -> 65.0	10	9.718	2	2	0.4
Absolute	120068373	Fipronil	366.8 -> 212.8	25	350.8 -> 254.8	15	11.386	3	2	1
Absolute	944229	Fonofos	136.9 -> 109.0	5	108.9 -> 80.9	5	10.074	2	2	0.4
Absolute	58899	Lindane	216.9 -> 181.0	5	181.0 -> 145.0	15	10.003	2	2	0.4
Absolute	51036	Piperonyl Butoxide	176.1 -> 103.1	25	176.1 -> 131.1	15	12.986	4	2	0.4
Absolute	114261	Propoxur	110.0 -> 63.0	25	110.0 -> 64.0	15	9.017	2	2	0.4
Absolute	107534963	Tebuconazole	125.0 -> 89.0	15	250.0 -> 125.0	20	12.978	4	2	0.4
Absolute	1582098	Trifluralin	305.9 -> 264.0	5	264.0 -> 160.1	15	9.309	2	2	0.4
Pesticide Surrogates
Cambridge Isotope	NA	Diazinon (diethyl-d10)	138.0 -> 85.0		NA		9.995	2	NA	NA
Cambridge Isotope	NA	cis-Permethrin (phenoxy-13C6)	188.9 -> 174.1	10	NA		14.16	4	NA	NA
Internal Standards
Agilent	1146652	d8-Naphthalene	136.0 -> 108.0	20	NA	NA	6.24
Agilent	15067262	d10-Acenaphthene	164.0 -> 162.0	15	NA	NA	8.36
Agilent	1517222	d10-Phenanthrene	188.0 -> 184.0	40	NA	NA	10.16
Agilent	1719035	d12-Chrysene	240.0 -> 236.0	35	NA	NA	13.41
Agilent	1520963	d12-Perylene	264.0 -> 260.0	35	NA	NA	15.04
PCB Aroclors
Restek	12674112	PCB-1016	50	10					50	10
Accustandard	11104282	PCB-1221	50	10					50	10
Accustandard	11141165	PCB-1232	50	10					50	10
Accustandard	53469219	PCB-1242	50	10					50	10
Accustandard	12672296	PCB-1248	50	10					50	10
Accustandard	11097691	PCB-1254	50	10					50	10
Restek	11096825	PCB-1260	50	10					50	10
PCB Aroclor Surrogates
Accustandard	877098	Tetrachlorometaxylene
Accustandard	2051243	PCB Congener 209

## Sheet: Table S2
Table S2. Pesticides detected in either surface wipe or soil samples in at least one participating childcare center.
Analyte	Chemical Class
Allethrin	Pyrethroid
Azinphos methyl	Organophosphate
Bifenthrin	Pyrethroid
Carbaryl	Carbamate
Chlorothalonil	Chloronitrile fungicide
Chlorpyrifos	Organophosphate
Cyfluthrin	Pyrethroid
lambda-Cyhalothrin	Pyrethroid
Cypermethrin	Pyrethroid
Deltamethrin	Pyrethroid
Diazinon	Organophosphate
Esfenvalerate	Pyrethroid
Fipronil	Phenylpyrazole
Lindane	Organochlorine
cis-Permethrin	Pyrethroid
trans-Permethrin	Pyrethroid
Phosmet	Organophosphate
Piperonyl butoxide	Synergist
Propoxur	Carbamate
Tebuconazole	Triazole fungicide
Tetramethrin	Pyrethroid
Trifluralin	Dinitroaniline herbicide
Not detected: Pyrethroids: pyrethrum, sumithrin; Organophosphates: acephate, chlorpyrifos oxon, diazinon oxon, dichlorvos, dimethoate, disulfoton, ethion,
malathion, malathion oxon, methamidophos, methidathion, cis-mevinphos, trans-mevinphos, parathion, parathion methyl; Other Products: atrazine (chlorotriazine herbicide),
demeton-O (synthetic organic thiophosphate), demeton-S (organothiophosphorus), fonofos (phosphonothioate).
Naled (organophosphate ester), captan (non-systemic fungicide), and resmethrin (pyrethroid) not reported due to deficiencies in meeting QC criteria.

## Sheet: Table S3
Table S3. Blank concentrations (mean + standard deviation), percent of blank samples exceeding the reporting limit for the surface wipe samples (%), and reporting limits (RL).
Chemical Analyte	Laboratory Matrix Blanks (LMBs)	Percent of LMBs Exceeding the RL	Reporting Limit (RL)	Unit
Pesticides (n=12)
Pyrethroids
Allethrin	<RL	0	0.022	ng/cm2
Bifenthrin	<RL	0	0.002	ng/cm2
Cyfluthrin	<RL	0	0.003	ng/cm2
lambda-Cyhalothrin	<RL	0	0.002	ng/cm2
Cypermethrin	<RL	0	0.005	ng/cm2
Deltamethrin	<RL	0	0.002	ng/cm2
Esfenvalerate	<RL	0	0.005	ng/cm2
cis-Permethrin	<RL	0	0.011	ng/cm2
trans-Permethrin	<RL	0	0.005	ng/cm2
Pyrethrum	<RL	0	0.215	ng/cm2
Resmethrin	<RL	0	0.022	ng/cm2
Sumithrin	<RL	0	0.022	ng/cm2
Tetramethrin	<RL	0	0.002	ng/cm2
Organophosphates
Acephate	<RL	0	0.005	ng/cm2
Azinphos methyl	<RL	0	0.002	ng/cm2
Chlorpyrifos	<RL	0	0.002	ng/cm2
Chlorpyrifos oxon	<RL	0	0.002	ng/cm2
Diazinon	<RL	0	0.002	ng/cm2
Diazinon oxon	<RL	0	0.002	ng/cm2
Dichlorvos	<RL	0	0.002	ng/cm2
Dimethoate	<RL	0	0.002	ng/cm2
Disulfoton	<RL	0	0.002	ng/cm2
Ethion	<RL	0	0.002	ng/cm2
Malathion	<RL	0	0.002	ng/cm2
Malathion oxon	<RL	0	0.002	ng/cm2
Methamidophos	<RL	0	0.002	ng/cm2
Methidathion	<RL	0	0.002	ng/cm2
cis-Mevinphos	<RL	0	0.002	ng/cm2
trans-Mevinphos	<RL	0	0.002	ng/cm2
Naled	<RL	0	0.002	ng/cm2
Parathion	<RL	0	0.002	ng/cm2
Parathion methyl	<RL	0	0.002	ng/cm2
Phosmet	<RL	0	0.002	ng/cm2
Other Products
Atrazine	<RL	0	0.002	ng/cm2
Captan	<RL	0	0.005	ng/cm2
Carbaryl	<RL	0	0.002	ng/cm2
Chlorothalonil	<RL	0	0.002	ng/cm2
Demeton-O	<RL	0	0.002	ng/cm2
Demeton-S	<RL	0	0.002	ng/cm2
Fipronil	<RL	0	0.002	ng/cm2
Fonofos	<RL	0	0.002	ng/cm2
Lindane	<RL	0	0.002	ng/cm2
Piperonyl butoxide	<RL	0	0.002	ng/cm2
Propoxur	<RL	0	0.002	ng/cm2
Tebuconazole	<RL	0	0.002	ng/cm2
Trifluralin	<RL	0	0.002	ng/cm2
Polychlorinated Biphenyls (PCBs) (n=12)
PCB-1016	<RL	0	0.054	ng/cm2
PCB-1221	<RL	0	0.054	ng/cm2
PCB-1232	<RL	0	0.054	ng/cm2
PCB-1242	<RL	0	0.054	ng/cm2
PCB-1248	<RL	0	0.054	ng/cm2
PCB-1254	<RL	0	0.054	ng/cm2
PCB-1260	<RL	0	0.054	ng/cm2
Metal (n=9)
Lead	<RL	0	0.25	µg/wipe

## Sheet: Table S4
Table S4. Blank concentrations (mean + standard deviation), percent of blank samples exceeding the reporting limit for the soil samples (%), and reporting limits (RLs).
Chemical Analyte	Laboratory Matrix Blanks (LMBs)	Percent of LMBs Exceeding the RL	Reporting Limit (RL)	Unit
Pesticides (n=3)
Pyrethroids
Allethrin	<RL	0	4	µg/kg
Bifenthrin	<RL	0	0.4	µg/kg
Cyfluthrin	<RL	0	1	µg/kg
lambda-Cyhalothrin	<RL	0	1	µg/kg
Cypermethrin	<RL	0	1	µg/kg
Deltamethrin	<RL	0	0.4	µg/kg
Esfenvalerate	<RL	0	0.4	µg/kg
cis-Permethrin	<RL	0	0.4	µg/kg
trans-Permethrin	<RL	0	0.4	µg/kg
Pyrethrum	<RL	0	40	µg/kg
Resmethrin	<RL	0	1	µg/kg
Sumithrin	<RL	0	2	µg/kg
Tetramethrin	<RL	0	0.4	µg/kg
Organophosphates
Acephate	<RL	0	4	µg/kg
Azinphos methyl	0.001	33	1	µg/kg
Chlorpyrifos	<RL	0	0.4	µg/kg
Chlorpyrifos oxon	<RL	0	0.4	µg/kg
Diazinon	<RL	0	0.4	µg/kg
Diazinon oxon	<RL	0	0.4	µg/kg
Dichlorvos	<RL	0	0.4	µg/kg
Dimethoate	0.001 + 0.0002	67	0.4	µg/kg
Disulfoton	0.0001	33	0.4	µg/kg
Ethion	<RL	0	0.4	µg/kg
Malathion	<RL	0	0.4	µg/kg
Malathion oxon	<RL	0	0.4	µg/kg
Methamidophos	<RL	0	4	µg/kg
Methidathion	0.001 + 0.0001	67	0.4	µg/kg
cis-Mevinphos	<RL	0	0.4	µg/kg
trans-Mevinphos	<RL	0	0.4	µg/kg
Naled	<RL	0	0.4	µg/kg
Parathion	<RL	0	0.4	µg/kg
Parathion methyl	<RL	0	1	µg/kg
Phosmet	0.0005	33	0.4	µg/kg
Other Products
Atrazine	<RL	0	0.4	µg/kg
Captan	<RL	0	4	µg/kg
Carbaryl	0.001	33	0.4	µg/kg
Chlorothalonil	<RL	0	0.4	µg/kg
Demeton-O	<RL	0	0.4	µg/kg
Demeton-S	<RL	0	0.4	µg/kg
Fipronil	<RL	0	1	µg/kg
Fonofos	<RL	0	0.4	µg/kg
Lindane	<RL	0	0.4	µg/kg
Piperonyl butoxide	<RL	0	0.4	µg/kg
Propoxur	<RL	0	0.4	µg/kg
Tebuconazole	0.001 + 0.0005	67	0.4	µg/kg
Trifluralin	<RL	0	0.4	µg/kg
Polychlorinated Biphenyls (PCBs) (n=3)
PCB-1016	<RL	0	10	µg/kg
PCB-1221	<RL	0	10	µg/kg
PCB-1232	<RL	0	10	µg/kg
PCB-1242	<RL	0	10	µg/kg
PCB-1248	<RL	0	10	µg/kg
PCB-1254	<RL	0	10	µg/kg
PCB-1260	<RL	0	10	µg/kg
Metal
Lead (ISM Processing Blanks) (n=3)	1.02 + 0.7	100	0.25	mg/kg
Lead (Reagent/Digestion Blanks) (n=2)	<RL	0	0.25	mg/kg

## Sheet: Table S5
Table S5. Spike recovery data for the laboratory matrix wipe and soil samples.
Chemical Analyte	Spiking Level, Wipes (ng)	Equivalent Surface Loading, Wipes (ng/cm2)	% Recovery, Wipes (mean + standard deviation)	Spiking Level, Soil (µg/kg)	% Recovery, Soil (mean + standard deviation)
Pesticides (n=24 wipes; n=6 soil)
Pyrethroids
Allethrin	200	0.22	109 + 18	40	84 + 7
Bifenthrin	200	0.22	87 + 7	40	81 + 6
Cyfluthrin	200	0.22	80 + 10	40	88 + 8
lambda-Cyhalothrin	200	0.22	81 + 11	40	74 + 5
Cypermethrin	200	0.22	85 + 10	40	83 + 7
Deltamethrin	200	0.22	84 + 10	40	74 + 8
Esfenvalerate	200	0.22	85 + 9	40	75 + 7
cis-Permethrin	200	0.2	96 + 19	40	83 + 5
trans-Permethrin	200	0.22	90 + 12	40	84 + 5
Resmethrin	200	0.22	91 + 14	40	77 + 4
Sumithrin	200	0.22	71 + 12	40	85 + 5
Tetramethrin	200	0.22	80 + 21	40	77 + 5
Organophosphates
Acephate	200	0.22	57 + 25	40	76 + 18
Azinphos methyl	200	0.22	79 + 14	40	80 + 8
Chlorpyrifos	200	0.22	87 + 6	40	85 + 6
Chlorpyrifos oxon	200	0.22	92 + 11	40	84 + 6
Diazinon	200	0.22	88 + 5	40	80 + 6
Diazinon oxon	200	0.22	91 + 8	40	84 + 8
Dichlorvos	200	0.22	68 + 10	40	77 + 8
Dimethoate	200	0.22	86 + 11	40	62 + 9
Disulfoton	200	0.22	79 + 6	40	84 + 6
Ethion	200	0.22	92 + 10	40	91 + 9
Malathion	200	0.22	90 + 9	40	83 + 6
Malathion oxon	200	0.22	90 + 11	40	66 + 7
Methamidophos	200	0.22	49 + 22	40	67 + 10
Methidathion	200	0.22	86 + 8	40	84 + 7
cis-Mevinphos	200	0.22	85 + 9	40	91 + 6
trans-Mevinphos	200	0.22	76 + 8	40	75 + 9
Naled	200	0.22	73 + 22	40	54 + 11
Parathion	200	0.22	96 + 12	40	80 + 6
Parathion methyl	200	0.22	86 + 9	40	90 + 8
Phosmet	200	0.22	83 + 12	40	15 + 2
Other Products
Atrazine	200	0.22	91 + 6	40	79 + 6
Captan	200	0.22	93 + 23	40	21 + 4
Carbaryl	200	0.22	80 + 9	40	81 + 5
Chlorothalonil	200	0.22	79 + 6	40	45 + 8
Demeton-O	200	0.22	75 + 7	40	110 + 8
Demeton-S	200	0.22	77 + 7	40	107 + 7
Fipronil	200	0.22	109 + 16	40	71 + 8
Fonofos	200	0.22	81 + 5	40	117 + 7
Lindane	200	0.22	81 + 5	40	81 + 6
Piperonyl butoxide	200	0.22	91 + 9	40	110 + 7
Propoxur	200	0.22	78 + 5	40	82 + 6
Tebuconazole	200	0.22	85 + 10	40	85 + 9
Trifluralin	200	0.22	82 + 6	40	85 + 6
Polychlorinated Biphenyls (PCBs) (n=24 wipes; n=6 soil)
PCB-1016	800	0.86	82 + 6	160	116 + 9
PCB-1260	800	0.86	90 + 7	160	113 + 9
Metal (n=12 wipes; n=2 soil)
Lead	25 µg	27 ng/cm2	99 + 1	50 mg/kg	101 + 4

## Sheet: Table S6
Table S6. Spiking level (ng/sample) and percent recovery (%) for the surrogate recovery standards (SRS).
Chemical Analyte	Spiking Level, Wipe (ng/sample)	Percent Recovery, Wipe (mean + standard deviation) (n=210)	Spiking Level, Soil (ng/sample)	Percent Recovery, Soil (mean + standard deviation) (n=33)
Diazinon (diethyl-d10)	200	97 + 12	400	130 + 17
cis-Permethrin (phenoxy-13C6)	200	83 + 10	400	186 + 22
PCB congener 209	200	92 + 7	400	109 + 21
Tetrachlorometaxylene	200	81 + 7	400	114 + 17

## Sheet: Table S7
Table S7. MARIA analysis quality control sample results.
Der p 1
Plate ID	Measured ng/mL in QC Low	Deviation from Mean	STD Ratio	Measured ng/mL in QC High	Deviation from Mean	STD Ratio	Pass			-3STD	-2STD	Mean	+2STD	+3STD
1	1.41	0.08	0.48	5.04	0.44	0.85	Y		QC Low	0.85	1.01	1.33	1.66	1.82
2	1.21	-0.12	-0.75	4.68	0.08	0.15	Y		QC High	3.05	3.57	4.6	5.64	6.15
3	1.26	-0.07	-0.45	5.15	0.55	1.06	Y
4	1.34	0.01	0.05	4.79	0.19	0.36	Y
Der f 1
Plate ID	Measured ng/mL in QC Low	Deviation from Mean	STD Ratio	Measured ng/mL in QC High	Deviation from Mean	STD Ratio	Pass			-3STD	-2STD	Mean	+2STD	+3STD
1	1.33	-0.03	-0.18	4.7	-0.05	-0.10	Y		QC Low	0.83	1.01	1.36	1.72	1.9
2	1.2	-0.16	-0.91	4.6	-0.15	-0.32	Y		QC High	3.33	3.8	4.75	5.7	6.17
3	1.22	-0.14	-0.80	4.84	0.09	0.19	Y
4	1.27	-0.09	-0.52	4.61	-0.14	-0.29	Y
Mus m 1
Plate ID	Measured ng/mL in QC Low	Deviation from Mean	STD Ratio	Measured ng/mL in QC High	Deviation from Mean	STD Ratio	Pass			-3STD	-2STD	Mean	+2STD	+3STD
1	0.14	0	0.19	0.5	0.01	0.13	Y		QC Low	0.08	0.1	0.14	0.18	0.2
2	0.15	0.01	0.7	0.5	0.01	0.13	Y		QC High	0.21	0.3	0.49	0.67	0.77
3	0.14	0	0.19	0.57	0.08	0.88	Y
4	0.14	0	0.19	0.54	0.05	0.56	Y

## Sheet: Table S8
Table S8. Quality control duplicate sample results for the allergen analysis methods. Der p 1, Der f 1, and Mus m 1 via MARIA analysis method and Bla g 1 via ELISA analysis method.
Der p 1
Plate ID	Result 1	Result 2	Units	% Coefficient of Variance
1	<0.012	<0.012	µg/g	0
2	<0.012	<0.012	µg/g	0
3	<0.06	<0.06	ng/mL	0
4	<0.012	<0.012	µg/g	0
Der f 1
Plate ID	Result 1	Result 2	Units	% Coefficient of Variance
1	<0.012	<0.012	µg/g	0
2	<0.012	<0.012	µg/g	0
3	<0.06	<0.06	ng/mL	0
4	<0.012	<0.012	µg/g	0
Mus m 1
Plate ID	Result 1	Result 2	Units	% Coefficient of Variance
1	0.062	0.064	µg/g	2.24
2	<0.002	<0.002	µg/g	0
3	<0.01	<0.01	ng/mL	0
4	<0.002	<0.002	µg/g	0
Bla g 1
Plate ID	Result 1	Result 2	Units	% Coefficient of Variance
1	<0.16	<0.16	µg/g	0
2	<0.16	<0.16	µg/g	0
3	<0.16	<0.16	µg/g	0
4	<0.16	<0.16	µg/g	0
5	<0.16	<0.16	µg/g	0
6	<0.16	<0.16	µg/g	0
7	<0.16	<0.16	µg/g	0

## Sheet: Table S9
Table S9. Comparison of Der p 1 and Der f 1 concentrations measured in dust samples collected from childcare centers around the world.
Reference	Geographic Location	Der p 1 (µg/g)	Der f 1 (µg/g)
United States
This Study	Pacific Northwest, USA	<0.012 - 0.12a	<0.012 - 0.09a
		<0.01 - 0.06a,b	<0.001 - 0.01a,b
Tranter et al., 2009	Minnesota, USA	0.2 - 2.6a	0.2 - 18a
Arbes et al., 2005	North Carolina, USA	0.2 (0.06)c	0.1 (0.02)c
Viet et al., 2003	USA	0.77; 1.8; 44.6d	1.15; 2.8; 102.9d
Gross et al., 2002	Hartford, CT, USA	<2e	NSf
Fernandez-Caldas et al., 2001	Tampa, Florida, USA	1 - 21.8a	0.2 - 2.1a
Aronoff et al., 1989	Tampa, FL	1500 - 22,528a,g	NSf
South America
Rullo et al., 2002	Sao Paulo, Brazil	<0.02 - 10.5a	NSf
Europe
Sander et al., 2017	North Rhine-Westphalia, Germany	367h,i	NSf
Canha et al., 2015	Clermont-Ferrand and its surrounding area in the Auvergne region, France	NFj	1.7k
Cyprowski et al., 2013	Lodz, Poland	0.005 - 0.16a	NSf
Roda et al., 2011	Paris, France	0.05 - 1.9a	0.13 - 5.4a
Instanes et al., 2005	Oslo, Norway	0.2l	NSf
Engelhart et al., 2002	Dusseldorf, Bonn, Germany	0.2; 3.6m	0.26; 1.1m
Munir et al., 1995	Linkoping, Sweden	<0.016 - 0.106a,n	NSf
Dornelas de Andrade et al., 1995	Marseille, France	<0.1 - 1.4a	NSf
Oceania
Oldfield et al., 2007	Wellington, New Zealand	0.01 - 103.8a	NSf
Wickens et al., 1997	Christchurch and Wellington, New Zealand	0.22; 0.08 - 0.61o	NSf
Asia
Shahhosseini et al., 2019	Tehran City, Iran	0.01 - 3.8; 0.2p	NSf
Kim et al., 2015	Korea	0.0364 (0.0027)q	0.7166 (0.006)q
Gulbahar et al., 2012	Izmir, Turkey	0.39 - 2.2a	0.22 - 2.51a
Zuraimi et al., 2008	Singapore	0.01 - 8.77a	NSf
Zhang et al., 1997	Singapore	0.3; 2.7r	0.2; 2.8r
aRange
b2001 conversion data (Mus m 1: 0.91; Der p 1: 0.59; Der f 1: 0.08)
cGeometric mean (standard error)
dMean; 95th percentile; maximum
eDetection limit
fNS = not sampled
gAU/g
hGeometric mean
ing/m2
jNF = not found
kConcentration (n=1)
lMaximum
mMedian; 90th percentile
nDer p 1/Der f 1 combined total
oMean; 95% confidence interval
pRange; median
qGeometric mean (geometric standard deviation)
rMean; maximum

[truncated: 2 more sheets: Table S10 , Table S11]
